# Supplementary material for: Functional interrogation of contextually correct MYH7 variants using CRaTER-flox gene editing and contractility profiling
Source: J Clin Invest. 2025 Nov 25;136(2):e192057. doi: 10.1172/JCI192057 (PMC12807464; doi:10.1172/JCI192057)
Supplement: Supporting data values [file jci-136-192057-s004.xlsx]

## Sheet: Figure D
hiPSC Line	LoxP intron scar	# correct	# total	% correct
WT	11	48	53	90.566
WT	14	5	13	38.4615
R369Q	11	7	8	87.5
P402L	11	7	8	87.5
R403L	11	6	8	75
R403P	14	4	6	66.6667
R403W	14	5	6	83.3333
R434K	11	1	1	100
T441M	14	6	8	75
R442H	14	3	8	37.5
R442L	11	15	16	93.75
R442P	11	6	8	75
Q451K	14	6	7	85.7143
R453C	11	7	8	87.5
R453H	14	7	8	87.5
R453R	14	3	8	37.5
I457M	14	4	8	50
I457T	14	6	8	75
	Total	146	190	0.768421

## Sheet: Figure E
Time (s)	R369Q	R453R	R403W		(m/s)
0	7.31288e-08	1.62259e-07	2.28088e-07
0.059988	1.05906e-07	1.76063e-07	2.66912e-07
0.119976	1.23376e-07	1.81823e-07	2.63307e-07
0.179964	1.16008e-07	1.80833e-07	2.30562e-07
0.239952	9.91376e-08	1.58271e-07	1.83165e-07
0.29994	7.94698e-08	1.26311e-07	1.4292e-07
0.359928	6.44991e-08	8.99637e-08	1.08057e-07
0.419916	5.56754e-08	5.64365e-08	8.04969e-08
0.479904	4.9722e-08	3.72768e-08	6.18152e-08
0.539892	4.61056e-08	3.42191e-08	5.07709e-08
0.59988	4.55211e-08	3.22677e-08	4.86564e-08
0.659868	4.47668e-08	3.61836e-08	4.43158e-08
0.719856	4.33509e-08	5.51298e-08	4.5e-08
0.779844	4.07806e-08	7.91902e-08	5.07876e-08
0.839832	4.77519e-08	1.04144e-07	8.44737e-08
0.89982	7.27441e-08	1.27695e-07	1.50842e-07
0.959808	9.95723e-08	1.45027e-07	2.10184e-07
1.0198	1.16585e-07	1.57344e-07	2.50319e-07
1.07978	1.13632e-07	1.67677e-07	2.49772e-07
1.13977	9.67335e-08	1.68852e-07	2.225e-07
1.19976	7.88987e-08	1.53297e-07	1.81905e-07
1.25975	6.23087e-08	1.25537e-07	1.44346e-07
1.31974	5.21672e-08	9.24085e-08	1.14229e-07
1.37972	4.47821e-08	5.74615e-08	9.27866e-08
1.43971	4.23872e-08	2.99436e-08	7.93062e-08
1.4997	4.06577e-08	2.01894e-08	6.46526e-08
1.55969	4.0573e-08	1.8239e-08	5.77849e-08
1.61968	4.0584e-08	2.7026e-08	5.63178e-08
1.67966	4.00073e-08	4.92856e-08	5.35454e-08
1.73965	4.02719e-08	7.54657e-08	5.34805e-08
1.79964	4.0646e-08	9.95032e-08	8.23883e-08
1.85963	6.0959e-08	1.20946e-07	1.42419e-07
1.91962	8.91611e-08	1.37936e-07	1.99371e-07
1.9796	1.02704e-07	1.52986e-07	2.42252e-07
2.03959	9.87545e-08	1.6372e-07	2.50982e-07
2.09958	8.50442e-08	1.68824e-07	2.2621e-07
2.15957	7.30758e-08	1.54284e-07	1.91415e-07
2.21956	5.98678e-08	1.29921e-07	1.53263e-07
2.27954	5.34636e-08	1.00629e-07	1.2672e-07
2.33953	4.79483e-08	7.07902e-08	1.00449e-07
2.39952	4.1781e-08	4.72286e-08	8.21295e-08
2.45951	4.05424e-08	3.51272e-08	6.74007e-08
2.5195	4.01497e-08	3.8915e-08	5.61544e-08
2.57948	4.01477e-08	4.22691e-08	5.32276e-08
2.63947	4.00004e-08	5.87845e-08	5.0169e-08
2.69946	3.99123e-08	8.2188e-08	5.23815e-08
2.75945	5.90719e-08	1.04143e-07	8.54018e-08
2.81944	9.09184e-08	1.23195e-07	1.43218e-07
2.87942	1.11904e-07	1.41146e-07	1.99149e-07
2.93941	1.16071e-07	1.52802e-07	2.4016e-07
2.9994	1.02597e-07	1.6408e-07	2.51759e-07
3.05939	8.72921e-08	1.68047e-07	2.30942e-07
3.11938	7.12704e-08	1.5558e-07	1.98455e-07
3.17936	5.99073e-08	1.29936e-07	1.62193e-07
3.23935	5.35004e-08	1.0168e-07	1.31486e-07
3.29934	4.85646e-08	7.23675e-08	1.09812e-07
3.35933	4.59437e-08	4.94334e-08	9.05821e-08
3.41932	4.2679e-08	3.93955e-08	8.08941e-08
3.4793	3.99635e-08	3.92245e-08	7.61145e-08
3.53929	3.85379e-08	4.40604e-08	6.77363e-08
3.59928	3.94524e-08	5.71241e-08	6.75683e-08
3.65927	4.13604e-08	7.54947e-08	6.79536e-08
3.71926	4.02984e-08	1.0008e-07	9.61929e-08
3.77924	5.8015e-08	1.22146e-07	1.54449e-07
3.83923	8.53439e-08	1.4146e-07	2.11217e-07
3.89922	1.0774e-07	1.55484e-07	2.52964e-07
3.95921	1.15695e-07	1.68067e-07	2.59342e-07
4.0192	1.04108e-07	1.72363e-07	2.33664e-07
4.07918	8.88168e-08	1.59768e-07	1.96679e-07
4.13917	7.39104e-08	1.39193e-07	1.63652e-07
4.19916	6.14496e-08	1.09239e-07	1.37454e-07
4.25915	5.2845e-08	8.24561e-08	1.19729e-07
4.31914	4.58345e-08	5.89744e-08	9.92672e-08
4.37912	4.3211e-08	4.62921e-08	8.39436e-08
4.43911	4.08002e-08	4.75997e-08	7.62371e-08
4.4991	4.26469e-08	5.01515e-08	7.08831e-08
4.55909	4.30946e-08	6.16872e-08	6.74323e-08
4.61908	4.09721e-08	7.97524e-08	6.74323e-08

## Sheet: Figure F
Line	WTC11	WT i11 Scar	WT i14 Scar	T441M	R453R	R369Q	P402L	R403L	R403W	R442L	Q451K	R453C	R453H	I457M	I457T	i17LoxP	L655M	R663C	R663H	R141R	R151R	R141W	R144G
Mean	0.660184	0.0661456	0.584511	-0.234864	-0.886055	-5.25513	-3.72489	3.09482	4.7226	5.45316	-6.23903	3.36173	6.03226	-2.71801	3.60463	-1.89775	-7.64801	2.12848	3.12038	1.2527	0.455131	-4.10856	-4.612
Median	0.562619	0.0057953	0.565516	-0.301142	-0.875595	-5.33877	-3.66282	3.14094	4.66716	5.3401	-6.22406	3.31784	6.09536	-2.7156	3.63981	-1.83657	-7.11927	2.20437	3.21938	1.25361	0.506887	-4.13358	-4.38755
IQR	0.941971	1.22487	0.725722	1.0283	1.12905	1.29516	1.08112	0.831345	1.75756	1.33039	1.01375	1.29892	1.02488	1.21513	1.06932	2.20271	2.76731	1.17152	0.992052	1.34049	1.1646	1.68712	1.63375
N	71	82	127	83	75	75	44	113	39	38	118	67	137	67	118	42	22	139	149	69	89	67	76
	-0.828638	-2.05019	-1.9478	-1.67664	-3.51203	-7.76831	-5.02262	1.13979	2.92025	4.00042	-8.83975	1.29922	3.66867	-4.46932	1.41736	-4.46868	-13.4096	0.329408	1.42208	-1.02953	-1.53623	-6.00581	-7.32052
	-0.71576	-1.92949	-0.839954	-1.56199	-3.16708	-6.96205	-4.88088	1.38984	3.01887	4.08296	-8.48418	1.61741	3.90027	-4.26633	1.84144	-4.33381	-12.4839	0.515401	1.51353	-0.784982	-1.20451	-5.72786	-6.72238
	-0.632718	-1.65044	-0.656664	-1.35256	-3.14525	-6.66283	-4.82257	1.62454	3.46696	4.2753	-7.58564	1.80379	3.95117	-4.25306	1.89006	-4.26034	-11.214	0.526819	1.75052	-0.749875	-1.13581	-5.54968	-6.597
	-0.48958	-1.45468	-0.648437	-1.3304	-2.6052	-6.56222	-4.81221	1.62867	3.55567	4.32502	-7.5447	1.8271	4.26531	-4.05861	1.97533	-4.20008	-10.6664	0.570989	1.81619	-0.425209	-1.10847	-5.54968	-6.5852
	-0.440979	-1.42866	-0.570179	-1.27342	-2.34263	-6.50196	-4.74165	1.68859	3.59949	4.42274	-7.4534	1.87241	4.41595	-3.98253	2.04442	-3.92198	-9.54239	0.700243	1.83815	-0.388964	-1.0305	-5.52239	-6.52797
	-0.346323	-1.34934	-0.315585	-1.24942	-2.14735	-6.4572	-4.70759	1.76645	3.6569	4.52246	-7.43194	2.08262	4.53312	-3.86238	2.1086	-3.92198	-9.35499	0.907154	1.91718	-0.2451	-0.912272	-5.47608	-6.51686
	-0.285249	-0.997251	-0.271976	-1.22593	-2.12955	-6.3049	-4.6696	1.77	3.68604	4.60427	-7.3006	2.09807	4.54363	-3.83879	2.16077	-3.38278	-8.05373	0.972765	1.91718	-0.133166	-0.872794	-5.39455	-6.42155
	-0.267533	-0.986932	-0.248371	-1.11861	-2.08199	-6.26187	-4.65097	1.84481	3.69085	4.62109	-7.23008	2.18967	4.77111	-3.72309	2.25686	-3.29356	-7.69495	1.00852	1.94294	-0.0460817	-0.814211	-5.28454	-6.40142
	-0.255871	-0.969949	-0.222872	-0.967461	-1.93897	-6.17064	-4.44391	1.97273	3.74739	4.65657	-7.22444	2.26412	4.77641	-3.69376	2.27766	-3.21957	-7.43302	1.03049	1.9461	0.0631985	-0.786111	-5.2572	-6.22623
	-0.23289	-0.96457	-0.222872	-0.931502	-1.83218	-6.09528	-4.43989	1.98964	3.81975	4.78458	-7.21327	2.2668	4.78429	-3.62537	2.29799	-3.08635	-7.39311	1.04888	2.01563	0.137373	-0.74343	-5.24643	-6.12815
	-0.199246	-0.861017	-0.217861	-0.899153	-1.70686	-6.05939	-4.40419	2.05175	3.83951	4.80176	-7.15941	2.32918	4.84483	-3.5496	2.35951	-2.91248	-7.26946	1.06983	2.02713	0.194781	-0.709765	-5.23576	-6.0672
	-0.182781	-0.8369	-0.212878	-0.879717	-1.69175	-6.0506	-4.33902	2.06471	3.92241	4.8124	-7.13873	2.36658	4.88056	-3.49575	2.44602	-2.79111	-6.96909	1.09027	2.06613	0.225511	-0.706091	-5.23046	-5.85798
	-0.134736	-0.827993	-0.193226	-0.872518	-1.5695	-6.04623	-4.2766	2.0876	4.05726	4.89102	-7.11353	2.41706	4.89673	-3.48526	2.56824	-2.76796	-6.89508	1.09602	2.09551	0.273076	-0.585033	-5.13884	-5.83361
	-0.124323	-0.784521	-0.139076	-0.830305	-1.55877	-6.01184	-4.12952	2.12935	4.08177	4.93286	-7.06986	2.50553	4.90583	-3.40128	2.64446	-2.66794	-6.63183	1.10173	2.11366	0.2933	-0.546567	-5.12423	-5.68158
	-0.108876	-0.781683	-0.0967487	-0.823427	-1.54286	-6.00761	-4.06892	2.17617	4.32567	5.11654	-7.05577	2.5272	4.91707	-3.38837	2.65581	-2.62902	-6.52177	1.11583	2.11366	0.34651	-0.546567	-5.02219	-5.6711
	-0.0885932	-0.778854	-0.0710367	-0.807548	-1.54023	-5.99921	-3.96338	2.26116	4.46072	5.26214	-7.00587	2.60816	5.00195	-3.34116	2.66479	-2.62553	-6.34406	1.13244	2.11877	0.463737	-0.485455	-4.98714	-5.65041
	0.0883083	-0.76649	-0.0318158	-0.796347	-1.48137	-5.97846	-3.94601	2.30785	4.47827	5.27806	-6.99709	2.73926	5.03169	-3.335	2.78977	-2.57749	-6.23513	1.1778	2.16337	0.476073	-0.321075	-4.96999	-5.58087
	0.143151	-0.699845	-0.0237789	-0.79412	-1.39497	-5.93411	-3.94027	2.38564	4.55491	5.30942	-6.967	2.76596	5.08818	-3.32582	2.81849	-2.39927	-5.58616	1.19323	2.16578	0.674458	-0.278856	-4.9615	-5.5337
	0.171647	-0.697221	-0.019788	-0.761265	-1.36983	-5.90677	-3.84592	2.42832	4.60131	5.32487	-6.96279	2.81596	5.09904	-3.30768	2.82973	-2.23711	-5.27649	1.21834	2.16818	0.703163	-0.18579	-4.94889	-5.47519
	0.177664	-0.640038	-0.0177994	-0.752671	-1.31683	-5.86509	-3.77504	2.45402	4.66716	5.35533	-6.92974	2.82269	5.12034	-3.27219	2.84815	-2.09308	-5.06376	1.21834	2.17057	0.785324	-0.17252	-4.87586	-5.42794
	0.249426	-0.622279	0.00571669	-0.729382	-1.20594	-5.81416	-3.76737	2.54105	4.75739	5.44338	-6.92569	2.85418	5.15636	-3.26638	2.87688	-2.06874	-4.32807	1.24272	2.23482	0.804073	-0.12947	-4.63101	-5.36655
	0.255055	-0.587611	0.0229467	-0.723117	-1.20399	-5.80354	-3.67352	2.55024	4.77916	5.47167	-6.92166	3.00752	5.26046	-3.10389	2.92504	-1.60441	-3.88923	1.24272	2.25443	0.805931	-0.116895	-4.58072	-5.34681
	0.290091	-0.566493	0.0564178	-0.712755	-1.16369	-5.74852	-3.65213	2.55631	4.89492	5.5132	-6.89394	3.04298	5.2649	-3.07883	2.93338	-1.57623		1.25701	2.25443	0.81149	-0.0962671	-4.54434	-5.2748
	0.336391	-0.489795	0.0726836	-0.680251	-1.16181	-5.73849	-3.62873	2.5728	5.054	5.61893	-6.89005	3.05272	5.27078	-3.0043	2.95308	-1.53492		1.28715	2.263	0.895326	-0.0386585	-4.49461	-5.22453
	0.37587	-0.481598	0.0833613	-0.676256	-1.15244	-5.65511	-3.61486	2.58901	5.1095	5.65684	-6.87085	3.05411	5.29958	-2.9927	3.01582	-1.45714		1.29395	2.29022	0.912422	-0.0348005	-4.48889	-5.06439
	0.418947	-0.456113	0.104332	-0.672276	-1.04056	-5.64894	-3.56955	2.6035	5.25451	5.77706	-6.81555	3.06101	5.33967	-2.92318	3.06449	-1.3185		1.37155	2.34398	1.01168	-0.0328769	-4.45793	-4.94319
	0.427051	-0.449834	0.104332	-0.637099	-1.03719	-5.64587	-3.4373	2.68597	5.28616	5.80005	-6.79435	3.0747	5.34773	-2.91449	3.08156	-1.09955		1.38177	2.3459	1.074	0.0590395	-4.44962	-4.83129
	0.438304	-0.447749	0.107779	-0.637099	-1.03214	-5.62762	-3.42309	2.69773	5.44497	6.06255	-6.78049	3.08284	5.35306	-2.8616	3.0997	-1.07427		1.38785	2.36113	1.15275	0.0816662	-4.41159	-4.73631
	0.457345	-0.4465	0.165989	-0.629435	-1.02211	-5.57744	-3.36172	2.69773	5.54407	6.13817	-6.77363	3.11222	5.35836	-2.85129	3.14285	-0.853113		1.39388	2.37976	1.18014	0.103812	-4.40094	-4.72048
	0.458918	-0.416946	0.188228	-0.601172	-1.01217	-5.55741	-3.29907	2.71318	5.63031	6.15653	-6.77023	3.13832	5.37146	-2.83094	3.14679	-0.779131		1.39987	2.45532	1.18957	0.128793	-4.33144	-4.6786
	0.500602	-0.402466	0.208381	-0.571819	-1.00069	-5.55457	-3.28796	2.75071	5.65667	6.21917	-6.71738	3.17644	5.39326	-2.80895	3.15852	-0.708591		1.42534	2.46863	1.20425	0.128793	-4.28483	-4.66142
	0.517166	-0.392919	0.21601	-0.548545	-0.994175	-5.55175	-3.28244	2.75926	5.79862	6.44769	-6.69834	3.26093	5.46134	-2.7893	3.15981	-0.669708		1.44253	2.48172	1.21482	0.153189	-4.24229	-4.61754
	0.540847	-0.371351	0.256092	-0.515407	-0.989316	-5.53494	-3.27511	2.7773	5.83343	6.59986	-6.68277	3.2954	5.52647	-2.71743	3.18655	-0.631798		1.45379	2.48979	1.24082	0.186411	-4.2057	-4.5365
	0.542311	-0.329461	0.260434	-0.488269	-0.965325	-5.52939	-3.27145	2.77968	5.93575	6.70029	-6.63467	3.31784	5.54886	-2.7156	3.1878	-0.631798		1.49206	2.54416	1.25361	0.18952	-4.13358	-4.50083
	0.549605	-0.325732	0.264755	-0.443969	-0.952734	-5.47008	-3.21947	2.8043	5.96993	6.78864	-6.61727	3.39324	5.58086	-2.6938	3.1928	-0.631798		1.49206	2.55608	1.25361	0.218606	-4.06554	-4.49714
	0.562619	-0.323872	0.269054	-0.437558	-0.911244	-5.44411	-3.16075	2.8043	6.06719	6.93518	-6.6087	3.40363	5.58591	-2.68842	3.20518	-0.594813		1.54885	2.61458	1.31556	0.264384	-4.03781	-4.41716
	0.569787	-0.316464	0.279004	-0.393717	-0.905224	-5.37683	-3.13557	2.80661	6.17963	7.15944	-6.59179	3.46418	5.59093	-2.63926	3.23182	-0.422316		1.55383	2.65746	1.35123	0.267269	-3.93465	-4.40352
	0.581165	-0.0951774	0.304079	-0.38455	-0.875595	-5.33877	-3.12231	2.81922	6.23298	7.3517	-6.589	3.47398	5.59691	-2.62558	3.25072	-0.414186		1.56205	2.6704	1.43051	0.326088	-3.93286	-4.39507
	0.598027	-0.0740121	0.306821	-0.360479	-0.845296	-5.32713	-3.0546	2.84946	6.60119		-6.58069	3.49334	5.59989	-2.57889	3.26693	-0.342909		1.57505	2.67679	1.44141	0.354297	-3.87334	-4.38003
	0.669715	-0.0610998	0.319055	-0.360479	-0.828338	-5.26407	-2.96293	2.883			-6.57793	3.52182	5.62428	-2.56426	3.26808	0.579006		1.57827	2.69319	1.48405	0.37008	-3.84632	-4.37672
	0.734771	-0.0538312	0.321751	-0.316744	-0.800627	-5.23168	-2.83526	2.91126			-6.56972	3.54043	5.63384	-2.5371	3.32582	0.664975		1.62359	2.70434	1.54525	0.393315	-3.66676	-4.29994
	0.747112	0.0654218	0.33245	-0.301142	-0.738052	-5.13775	-2.49655	2.92456			-6.5562	3.55876	5.66831	-2.52453	3.34498	1.25438		1.63116	2.71047	1.57471	0.487243	-3.63974	-4.29377
	0.783372	0.114902	0.33245	-0.243563	-0.717513	-5.10301	-2.17682	2.93466			-6.55085	3.58574	5.67738	-2.49977	3.35128			1.72514	2.73217	1.67683	0.487243	-3.6051	-4.22806
	0.841406	0.133348	0.337751	-0.200386	-0.682442	-5.09921	-1.30603	2.95454			-6.52975	3.63795	5.72135	-2.49366	3.36167			1.74114	2.78842	1.70322	0.506887	-3.58613	-4.16872
	0.852674	0.157465	0.341706	-0.199104	-0.634149	-5.06562		2.98358			-6.484	3.66322	5.75494	-2.41551	3.37807			1.74246	2.85746	1.73752	0.506887	-3.51185	-4.15776
	0.885839	0.157465	0.377776	-0.193992	-0.610751	-5.04376		2.98358			-6.48152	3.86954	5.77124	-2.29475	3.37908			1.74903	2.86152	1.78716	0.529533	-3.43832	-4.12287
	0.949469	0.169325	0.384063	-0.187635	-0.587827	-5.03836		2.99307			-6.47905	3.91094	5.80293	-2.28191	3.38716			1.75164	2.86354	1.86554	0.529533	-3.38031	-4.11759
	0.999963	0.187572	0.390305	-0.163818	-0.565357	-5.01702		3.01174			-6.42406	3.93777	5.81066	-2.20762	3.39715			1.7748	2.87358	1.90286	0.551696	-3.36904	-4.08518
	1.01956	0.192664	0.430418	-0.134465	-0.532464	-5.0135		3.03005			-6.38546	3.94438	5.83346	-2.13767	3.41682			1.77859	2.91726	1.90286	0.573398	-3.34681	-4.04995
	1.02924	0.233893	0.449222	-0.0803446	-0.521708	-4.94202		3.03005			-6.35702	4.03946	5.84092	-2.12639	3.4265			1.79732	2.92945	1.96721	0.594657	-3.33584	-4.04995
	1.05781	0.259811	0.451544	-0.0803446	-0.49004	-4.87168		3.03005			-6.31906	4.0636	5.84832	-2.10416	3.4265			1.82645	2.94603	2.0015	0.605126	-3.22142	-4.04995
	1.06717	0.34333	0.459624	-0.0136027	-0.380943	-4.85628		3.06561			-6.2906	4.14443	5.85565	-2.08233	3.44554			1.87621	2.94785	2.01494	0.635916	-3.22142	-4.01339
	1.09483	0.373063	0.482304	-0.0136027	-0.352924	-4.84563		3.07429			-6.26884	4.17748	5.87727	-2.02943	3.4642			1.9114	2.96139	2.02824	0.655949	-3.19202	-3.97798
	1.10391	0.411482	0.490105	-0.00286981	-0.334622	-4.81278		3.08289			-6.2572	4.18829	5.88436	-1.96889	3.53519			1.9666	2.99639	2.03483	0.694894	-3.17281	-3.94364
	1.13952	0.448586	0.498935	0.0182809	-0.31661	-4.70476		3.10822			-6.25143	4.19367	5.88436	-1.95909	3.54368			1.9796	2.99639	2.07362	0.704407	-3.17281	-3.92132
	1.17408	0.457668	0.5055	0.049249	-0.230605	-4.65246		3.12473			-6.2457	4.31586	5.91212	-1.90191	3.55209			1.99436	3.00491	2.07996	0.713833	-3.1539	-3.85689
	1.34776	0.475605	0.512015	0.108639	-0.197949	-4.52908		3.14094			-6.23811	4.34928	5.92566	-1.89264	3.59304			2.00597	3.02169	2.07996	0.732435	-3.13529	-3.81589
	1.36956	0.484464	0.521698	0.137151	-0.174059	-4.50638		3.14094			-6.23622	4.50782	5.94557	-1.81227	3.61674			2.01458	3.02169	2.15947	0.732435	-3.1079	-3.77634
	1.40501	0.486227	0.537602	0.164929	-0.142969	-4.4952		3.14895			-6.22685	4.52828	5.97774	-1.71286	3.6322			2.03711	3.02994	2.25052	0.75071	-3.00419	-3.77634
	1.43942	0.561099	0.5397	0.269396	-0.135328	-4.48413		3.15688			-6.22127	4.59148	6.00873	-1.68924	3.64741			2.05543	3.03812	2.32481	0.759729	-2.93189	-3.74756
	1.46623	0.593496	0.542839	0.285865	-0.105267	-4.47317		3.15688			-6.21388	4.63308	6.02678	-1.57057	3.65492			2.07336	3.04621	2.45613	0.76867	-2.79222	-3.73812
	1.4989	0.617174	0.557338	0.294005	-0.0905305	-4.4409		3.17255			-6.15688	4.7397	6.03271	-1.4953	3.68434			2.11655	3.04621	2.46986	0.803687	-2.77158	-3.71949
	1.51171	0.652506	0.562458	0.310105	-0.0759826	-4.41989		3.18796			-6.15516	4.77654	6.03271	-1.48869	3.72675			2.12493	3.05422	2.4744	0.955615	-2.69879	-3.68313
	1.63268	0.763058	0.565516	0.325968	-0.0545046	-4.29203		3.19557			-6.13471	4.87162	6.03271	-1.45615	3.74046			2.13322	3.07778	2.57014	0.963028	-2.69879	-3.66537
	1.77831	0.790021	0.608207	0.372203	-0.0264854	-4.26447		3.26137			-6.12967	5.25228	6.03861	-1.15158	3.74723			2.14144	3.09312	2.61525	0.97039	-2.65468	-3.6566
	1.88485	0.816331	0.617842	0.387184	0.0664676	-4.21996		3.27537			-6.12299	5.32754	6.04446	-1.05128	3.79969			2.14144	3.09312	2.67412	0.9777	-2.47138	-3.59704
	1.97392	0.848345	0.627372	0.409273	0.0728246	-4.08051		3.28917			-6.11967	5.38652	6.05604	-0.896708	3.80604			2.1656	3.09312	2.68555	1.06834	-2.13533	-3.47166
	2.07646	1.11051	0.646126	0.452139	0.116353	-4.02772		3.28917			-6.10488		6.07873		3.84322			2.18132	3.10068	2.89045	1.15171		-3.45692
	2.35153	1.23667	0.655353	0.479798	0.140497	-3.99147		3.32937			-6.07917		6.09536		3.84927			2.18132	3.10816	3.02872	1.15786		-3.37915
	2.44106	1.37406	0.655353	0.513404	0.232242	-3.88917		3.3359			-6.07286		6.11702		3.85529			2.20437	3.10816		1.24594		-3.17934
	2.62901	1.38488	0.664484	0.526558	0.237737	-3.85702		3.35523			-6.05417		6.12235		3.86719			2.20437	3.12294		1.25155		-3.05487
		1.43011	0.673521	0.571375	0.433604	-3.80741		3.35523			-6.04956		6.12765		3.88476			2.21939	3.13022		1.29004		-3.03456
		1.51867	0.691317	0.577628	0.580503	-3.73683		3.37416			-6.03889		6.14851		3.89628			2.2268	3.1726		1.32715		-2.96622
		1.54555	0.725857	0.590026	0.604561	-3.55785		3.38039			-6.03738		6.16887		3.9189			2.23414	3.19299		1.36298		-2.84084
		1.6037	0.725857	0.620413	0.935948	-2.81097		3.4109			-6.01644		6.17886		3.9355			2.24864	3.21938		1.4452		-2.75519
		1.69129	0.750892	0.626389				3.4109			-6.01497		6.20334		3.94096			2.24864	3.23226		1.49069		-2.66104
		1.69708	0.75908	0.661565				3.42283			-6.00908		6.21769		3.9464			2.2558	3.23863		1.55959
		1.72556	0.767191	0.75542				3.45199			-6.00469		6.21769		3.97833			2.2769	3.24494		1.56374
		1.73397	0.791083	0.765944				3.46906			-5.99743		6.22713		4.0041			2.28381	3.24494		1.56789
		1.87992	0.791083	0.786687				3.48027			-5.97739		6.24568		4.01421			2.30423	3.25121		1.57612
		1.88721	0.791083	0.851476				3.50228			-5.92113		6.25481		4.01922			2.31756	3.25121		1.58429
		1.97779	0.798904	1.33769				3.5077			-5.91715		6.27277		4.039			2.31756	3.25742		1.60044
			0.798904	1.49778				3.51845			-5.86441		6.2772		4.06312			2.33069	3.28182		1.63201
			0.798904					3.52378			-5.852		6.29035		4.09125			2.35	3.29375		1.67017
			0.806655					3.52908			-5.83976		6.32026		4.12744			2.36887	3.32282		1.71059
			0.814338					3.53958			-5.82648		6.33276		4.15366			2.37507	3.33415		1.81673
			0.821954					3.55512			-5.8134		6.34508		4.16224			2.39941	3.35636		1.84562
			0.851769					3.61958			-5.74737		6.34508		4.20393			2.39941	3.36182		1.89509
			0.87348					3.63384			-5.74189		6.36521		4.22408			2.40538	3.36182		2.40707
			0.87348					3.64323			-5.70868		6.38098		4.22806			2.42306	3.37263
			0.880598					3.67534			-5.70448		6.40409		4.23596			2.44605	3.37263
			0.915344					3.68877			-5.68891		6.46277		4.2968			2.45732	3.37798
			0.92213					3.70201			-5.63789		6.46631		4.32218			2.46289	3.39382
			0.961773					3.73641			-5.62822		6.50086		4.34687			2.50091	3.4042
			0.961773					3.74063			-5.57224		6.50424		4.35034			2.5062	3.43954
			0.961773					3.75728			-5.55433		6.51096		4.36751			2.51146	3.43954
			0.993486					3.7937			-5.5281		6.51762		4.37429			2.52704	3.45422
			1.00585					3.91962			-5.51103		6.51762		4.39101			2.53727	3.46386
			1.01805					3.92995			-5.44581		6.53405		4.4009			2.54737	3.47811
			1.02409					3.94354			-5.43021		6.54053		4.40417			2.55735	3.48281
			1.04781					3.94691			-5.41488		6.57842		4.41068			2.56722	3.51041
			1.07092					3.95026			-5.4073		6.59067		4.48234			2.61021	3.53271
			1.07092					4.08121			-5.39235		6.60575		4.49128			2.62407	3.5371
			1.08224					4.10984			-5.34188		6.62641		4.52333			2.67298	3.56716
			1.09896					4.23855			-5.27434		6.63222		4.52619			2.71097	3.57555
			1.17299					4.30706			-5.26785		6.67456		4.52904			2.71918	3.58796
			1.19798					4.33619			-5.26141		6.72009		4.66605			2.72731	3.60423
			1.20777					4.34498			-5.21758		6.72788		4.67093			2.72731	3.62017
			1.25518					4.37296			-5.21149		6.7483		4.70902			2.7473	3.62803
			1.26436					4.37508			-5.20544		6.76823		4.74782			2.75517	3.64351
			1.26436					4.37719			-5.19346		6.78045		4.75227			2.77067	3.65493
			1.31749					4.4809			-5.18163		6.79727		4.78715			2.77832	3.66245
			1.33871					4.49587			-4.92285		6.80201		4.78929			2.82279	3.66619
			1.35532								-4.90105		6.80673		4.88822			2.82279	3.66619
			1.37564								-4.81092		6.8322		4.90151			2.84416	3.68461
			1.39551								-4.78403		6.85026		4.91832			2.86156	3.69546
			1.41876								-4.59975		6.92703		5.06173			2.865	3.69546
			1.42258								-4.57839		6.94716		5.12719			2.86842	3.69905
			1.50257										6.96876					2.87183	3.70262
			1.52993										6.99548					2.91815	3.70618
			1.58536										6.99923					2.93409	3.71674
			1.67534										7.02682					2.94038	3.72024
			1.71435										7.03223					2.96203	3.74427
			1.75169										7.03582					3.05986	3.76101
			1.79746										7.06225					3.0892	3.76761
			1.82429										7.06916					3.10991	3.78387
			1.91761										7.07772					3.29488	3.79029
													7.08619					3.35607	3.79348
													7.1353					3.38964	3.79665
													7.14321					3.39873	3.81545
													7.1711					3.42191	3.82468
													7.18019					3.43413	3.8606
													7.20397					3.47965	3.86352
													7.35875					3.48618	3.86644
													7.3804					3.53518	3.91984
													7.40035					3.6072	3.92527
													7.55843					3.61281	3.98009
																		3.66037	4.05475
																		3.70412	4.05705
																			4.09293
																			4.14599
																			4.15416
																			4.16827
																			4.18605
																			4.2186
																			4.2695
																			4.30229
																			4.37037
																			4.45441

## Sheet: Figure G
Line	Benign	DCM/LVSD	HCM		(Newtons)
Mean	117.902	81.821	172.292
Median	112.464	79.6004	165.202
SEM	5.54969	3.63266	9.21082
N	5	4	6
							Kruskal-Wallis Ranks	Benign	DCM/LVSD	HCM		Benign	HCM
	121.301	81.04	162.379					8	3	12		8	12
	138.129	78.1607	154.313					9	2	10		9	10
	112.464	75.8415	168.025					7	1	13		7	13
	108.385	92.2418	161.999					5	4	11		5	11
	109.233		216.953					6		15		6	15
			170.08							14			14
							R	35	10	75
							n	5	4	6
							R2/n	245	25	937.5
							n	15
							k	3
							H	12.375
							p-value	0.00205496
							Mann Whitney	Benign	DCM/LVSD		Benign	HCM		DCM/LVSD	HCM
								8	3		4	8		3	7
								9	2		5	6		2	5
								7	1		3	9		1	8
								5	4		1	7		4	6
								6			2	11			10
												10			9
							R	35	10		15	51		10	45
							N	5	4		5	6		4	6
							U	0	20		30	0		24	0
							U Min	0			0			0
							z	-2.44949			-2.73861			-2.55841
							p	0.0143059			0.0061699			0.0105152

## Sheet: Figure H
Line	Benign	DCM/LVSD	HCM		(nm/s)
Mean	1.10794e-07	7.44565e-08	1.86317e-07
Median	1.09892e-07	7.51165e-08	1.88646e-07
SEM	8.71578e-09	9.29015e-09	7.38357e-09
N	5	4	6
							Kruskal-Wallis Ranks	Benign	DCM/LVSD	HCM		Benign	HCM
	1.21093e-07	7.94071e-08	1.8742e-07					8	3	12		8	12
	1.09892e-07	5.14681e-08	1.56697e-07					7	1	10		7	10
	9.29449e-08	9.6125e-08	1.98578e-07					5	6	14		5	14
	1.38021e-07	7.08258e-08	1.76645e-07					9	2	11		9	11
	9.20193e-08		2.08687e-07					4		15		4	15
			1.89872e-07							13			13
							R	33	12	75
							n	5	4	6
							R2/n	217.8	36	937.5
							n	15
							k	3
							H	11.565
							p-value	0.003081
							Mann Whitney	Benign	DCM/LVSD		Benign	HCM		DCM/LVSD	HCM
								8	3		4	8		3	7
								7	1		3	6		1	5
								5	6		2	10		4	9
								9	2		5	7		2	6
								4			1	11			10
												9			8
							R	33	12		15	51		10	45
							N	5	4		5	6		4	6
							U	2	18		30	0		24	0
							U Min	2			0			0
							z	-1.95959			-2.73861			-2.55841
							p	0.0500435			0.0061699			0.0105152

## Sheet: Figure I
Line	Benign	DCM/LVSD	HCM		(nm/s)
Mean	7.73681e-08	5.19838e-08	1.23214e-07
Median	8.30297e-08	5.23939e-08	1.242e-07
SEM	5.00614e-09	5.1003e-09	8.26944e-09
N	5	4	6
							Kruskal-Wallis Ranks	Benign	DCM/LVSD	HCM		Benign	HCM
	8.51076e-08	5.35584e-08	1.2986e-07					8	3	13		8	13
	8.30297e-08	3.91485e-08	9.24487e-08					7	1	10		7	10
	6.17345e-08	6.39989e-08	1.12836e-07					4	5	11		4	11
	8.74948e-08	5.12294e-08	1.18539e-07					9	2	12		9	12
	6.9474e-08		1.51857e-07					6		15		6	15
			1.33744e-07							14			14
							R	34	11	75
							n	5	4	6
							R2/n	231.2	30.25	937.5
							n	15
							k	3
							H	11.9475
							p-value	0.00254468
							Mann Whitney	Benign	DCM/LVSD		Benign	HCM		DCM/LVSD	HCM
								8	3		4	9		3	8
								7	1		3	6		1	5
								4	5		1	7		4	6
								9	2		5	8		2	7
								6			2	11			10
												10			9
							R	34	11		15	51		10	45
							N	5	4		5	6		4	6
							U	1	19		30	0		24	0
							U Min	1			0			0
							z	-2.20454			-2.73861			-2.55841
							p	0.0274863			0.0061699			0.0105152

## Sheet: Figure S1D
hiPSC Line	LoxP intron scar	# correct	# total	% correct
WT	11	48	53	90.566
WT	14	5	13	38.4615
R369Q	11	7	8	87.5
P402L	11	7	8	87.5
R403L	11	6	8	75
R403P	14	4	6	66.6667
R403W	14	5	6	83.3333
R434K	11	1	1	100
T441M	14	6	8	75
R442H	14	3	8	37.5
R442L	11	15	16	93.75
R442P	11	6	8	75
Q451K	14	6	7	85.7143
R453C	11	7	8	87.5
R453H	14	7	8	87.5
R453R	14	3	8	37.5
I457M	14	4	8	50
I457T	14	6	8	75
	Total	146	190	0.768421

## Sheet: Figure S2A
Line	WT i11 Scar	WT i14 Scar	T441M	R453R	R369Q	R403W	Q451K	R453C	R453H	I457M	I457T		Normalized Z score
Mean	-0.800979	0.677387	-0.910814	1.03441	0.543997	1.46165	2.11807	2.79701	0.399864	0.846677	-0.966466
Median	-0.800979	0.8352	-0.910814	1.62206	1.47419	1.46165	1.83506	2.33365	0.399864	0.846677	-0.196154
SEM	0.315759	0.671213	2.18429	1.30974	1.48162	0.346454	1.58166	0.529686	0.445478	0.126784	2.60461
N	2	4	2	3	3	2	3	3	2	2	3
	-0.485221	1.96318	1.27347	1.62206	1.47419	1.8081	-0.468939	3.85372	0.845343	0.719893	-0.196154
	-1.11674	1.58976	-3.0951	-1.47013	2.51542	1.11519	1.83506	2.33365	-0.0456144	0.973461	3.1101
		0.0806356		2.95129	-2.35762		4.98811	2.20366			-5.81335
		-0.924026

## Sheet: Figure S2B
Line	Benign	DCM	HCM		Normalized Z score
Mean	-1.91513e-15	1.16958	0.923014
Median	-0.061796	0.846677	0.930755
SEM	0.5	0.482228	0.798218
N	4	3	4
							Kruskal-Wallis Ranks	Benign	DCM/LVSD	HCM
	-0.800979	2.11807	1.46165					3	10	9
	0.677387	0.846677	2.79701					6	7	11
	1.03441	0.543997	0.399864					8	5	4
	-0.910814		-0.966466					2		1
							R	19	22	25
							n	4	3	4
							R2/n	90.25	161.333	156.25
							n	11
							k	3
							H	1.07576
							p-value	0.583986

## Sheet: Figure S2E
Maximum Traction Force Values (nN)					Skewness Test
34.6					Count	1372
37.1					alpha	0.05
39.1					Skew	2.23565
42.9					S.E.	0.0660579
44.3					Test	33.8437
47.2					p-value	0
49.2
49.8
50.2					Kurtosis Test
51					Count	1372
52.2					alpha	0.05
52.8					Kurt	6.56258
54.6					S.E.	0.13202
55					Test	49.709
55.6					p-value	0
56.4
64
66.6
68
68.3
72
72.3
74.2
76.8
79.1
81.7
82.2
82.9
84.1
84.2
86.9
88
89.6
89.7
90.2
91.1
91.6
92.4
93.6
98.9
104
105
108
113
114
117
123
128
130
131
134
135
138
139
143
147
169
172
177
182
186
191
193
213
240
262
282
307
386
416
487
23.8
25.9
26.7
28.4
36.8
37.2
37.8
38.5
38.8
40.1
42
42.4
45.7
45.8
47.1
48.1
49.2
54.2
54.6
57.6
59
63.7
63.9
64.2
66.9
67.5
67.6
68
68.6
69.7
70.2
71.1
73.7
74.4
76.2
77.6
78.5
78.8
79.7
80.3
84.3
85.6
87
87.6
89.6
91.2
94.7
99.9
101
102
105
107
109
111
112
113
114
118
121
124
125
127
130
133
140
141
143
144
145
148
149
150
157
163
164
165
166
167
168
173
174
175
177
180
191
192
195
196
207
210
221
225
228
245
252
259
262
263
275
279
294
302
314
410
481
486
510
21.9
23.3
27.2
31.1
32.7
41.4
41.7
42.2
42.36
45.6
46.4
48.2
48.4
48.84
51.3
51.4
53.64
54.36
55.8
56.7
60.12
60.5
61.7
62
62.1
62.16
63.6
64.32
64.8
65.9
68.1
68.3
68.4
68.8
83.52
84.9
93.6
97.5
99
101
102
103.56
104
107.64
110
121
125
130
133.2
142
146
149
153.6
169
182
229
256
289.2
292
304
329
337
355
384
386
396
399
455
458
497
14.8
27.1
31.1
41.2
43.7
44.7
44.9
45.1
50.1
53.9
56
58.7
59.3
60.5
60.7
65.6
66.9
70.1
70.7
71.7
73.7
74.6
74.8
75.6
76
79.6
80.1
83.4
85
85.2
89.4
90
90.6
93.5
101
102
104
106
113
116
117
118
121
122
124
125
129
138
145
152
154
155
168
201
218
222
269
316
330
344
362
31.4
33.8
38.9
39.5
41.1
42.5
45.9
52.7
54
54.8
55.1
56.9
57.2
57.9
58.4
58.5
60
60.4
61.5
61.8
62.3
63.9
64.3
66.1
66.5
68
69.6
72.8
74.4
77.1
77.5
80.3
80.9
82.5
85.5
90.8
94.1
94.6
95.1
99.4
104
110
111
116
122
125
142
143
145
147
153
155
164
168
173
175
183
190
191
197
214
220
233
360
416
17.6
20.3
20.5
26.9
31.3
35.3
35.7
36.8
40.4
43.4
47.3
47.8
52.1
52.5
53.1
53.2
55.5
59.1
60.2
62.6
68
68.1
70.2
70.3
70.8
77.1
77.3
77.6
78.2
78.8
79.5
79.9
80.2
81.7
82.5
85.2
85.6
87.6
89.7
90.9
92.9
97.6
99.2
102
106
108
110
112
115
116
119
130
133
135
137
147
151
154
158
159
163
165
167
170
174
188
189
196
200
216
217
256
290
296
393
15
17.3
18.1
18.2
22.6
23.6
24.8
25.4
26.2
27.4
27.5
27.6
28
28.5
29.3
29.4
32
32.3
33
33.6
33.7
34.1
35.1
36.1
36.2
36.6
37.1
37.3
37.5
37.8
38.4
38.7
38.9
39.1
40.2
40.8
40.9
41.3
42.1
42.8
43.9
44.1
44.2
45.1
45.5
45.6
45.9
46.2
46.5
46.7
47.1
47.2
47.3
48
48.1
49.1
49.2
49.3
49.4
49.5
49.6
50.4
51.3
51.9
52.2
53.3
53.7
53.8
54.8
57.3
58.5
58.8
59.4
60.3
61.5
61.9
62.4
62.5
62.8
62.9
64.2
64.5
65.1
65.4
65.6
66
66.1
66.6
67.5
68
69.2
69.8
69.9
70.9
73.5
74
74.2
74.9
75.2
75.3
76.1
77.3
78.7
79
79.3
80.5
80.9
82.7
83.6
84.4
85
87.4
88
88.2
88.5
91.3
91.6
91.8
92.1
92.4
96.7
97.6
97.9
100
102
105
106
108
109
110
114
115
118
121
124
126
127
128
132
133
134
136
138
139
142
143
144
146
167
168
180
184
189
192
198
199
203
204
208
210
215
216
220
232
234
235
237
240
249
253
254
256
264
265
270
280
300
320
338
15.7
21.6
25.1
26.5
27.4
28.1
30.7
31.5
33.3
34.9
35.7
35.9
36
36.8
36.9
37.1
37.6
38.7
39.4
40.5
41.9
42.2
43.8
44.1
46.7
46.9
47
47.6
49.3
50
50.1
50.2
50.8
51
53.2
54.2
56.9
58.5
59
61.8
63.3
67.9
69.7
69.9
71.7
72.9
73.2
74.4
74.6
78.8
83.2
84.2
84.9
87.1
94.8
98.8
109
111
112
113
114
117
119
132
135
140
157
164
169
184
189
197
209
243
460
34.9
37.4
38.5
40.8
41.6
42
46.8
46.9
47.8
49.5
57.4
61.7
65.1
67.8
68.1
71.9
73.8
74.4
76.4
83.3
89.7
90.3
90.6
99.8
110
119
147
316
28.4
31.5
33.4
35.7
35.9
37.6
42.2
47.1
49.4
49.8
55.7
56.8
57.6
60.6
64.6
66
66.5
68.5
69.4
71.3
71.8
73.3
75.8
76.8
88
88.3
91.8
94.1
98
98.7
98.8
107
112
126
142
175
190
12.7
14
20.8
21.3
22.5
22.8
24.8
26
26.1
26.3
27.3
27.7
28.2
29.1
29.4
30.5
30.7
31.4
31.5
32.3
32.4
32.5
33.2
33.3
33.8
35.3
35.9
36.3
36.5
36.6
38.2
38.8
39.3
40.9
41.5
41.8
42.4
42.5
42.8
42.9
43.2
43.7
43.9
44.7
46.5
46.6
46.7
49
50.7
52
53.8
55.2
56.3
56.9
57.2
57.5
57.9
58
58.5
58.8
59.2
62.4
62.5
63.7
64
64.4
64.6
65.5
67.1
67.5
68.7
69
69.7
69.8
71.2
71.3
71.7
72
72.5
73.9
78
78.3
82.4
83.4
84.4
85.5
86.6
92.4
92.9
96
96.4
97.9
103
104
110
112
115
117
125
127
129
130
132
139
149
150
151
158
159
160
162
164
215
220
242
249
303
310
25.2
28
28.2
31.4
32.8
35.2
35.7
38.3
39
40.7
42.7
44.2
44.5
47
47.4
48.9
49.1
49.4
50
51.2
51.4
57.4
58.4
61.5
62
65.1
65.5
68
68.5
69.5
70.6
71.6
75.4
75.5
76.7
77
79.8
80.6
83.4
84.3
86
86.8
88.4
88.8
94.1
103
104
110
116
117
119
121
126
132
133
139
140
149
161
164
180
191
192
197
251
272
308
38
39.5
42.2
45.4
45.8
46.7
55.1
55.5
57.7
57.8
58.3
60.5
61
62.8
63.2
71
72.1
74.3
76.2
76.5
77.5
83.3
85
85.4
86
89.6
90.3
90.4
93.6
98.8
99.5
102
103
108
114
116
132
141
143
151
153
161
164
171
175
178
179
182
198
202
206
208
212
215
225
244
268
278
279
293
308
318
319
341
346
374
393
398
430
461
520
644
71.88
74.16
81.24
108.24
118.2
123.6
139.2
171.6
187.2
190.8
238.8
260.4
283.2
289.2
64.2
67.08
74.4
76.44
80.64
85.2
89.16
90
91.8
98.64
99.6
100.2
104.76
107.28
119.16
129.6
130.8
133.2
134.4
136.8
144
146.4
150
159.6
163.2
175.2
177.6
207.6
217.2
219.6
228
261.6
286.8
304.8
321.6
351.6
403.2
453.6
30.1
36.2
40.6
41.2
42.4
48.6
49.1
52.2
54.9
55
57.4
58.9
61
64.9
65.9
69.8
76.7
78.2
81.1
81.5
83.4
93.4
95.9
96.6
96.7
97.2
98.2
98.8
101
103
106
113
116
118
125
126
132
133
135
138
140
142
145
151
154
181
187
191
192
207
211
225
231
233
234
258
265
301
306
322
333
363
374
404
551
586
615
30.7
33.8
34.1
41.6
41.8
42.1
44.5
47.1
47.6
53.1
56.1
57.9
66.6
67.3
69.3
72.8
73.2
73.6
74.6
76.3
81.9
89.8
92.9
93.9
94.5
94.8
97.3
103
108
114
118
119
122
124
128
129
133
143
148
151
152
153
154
160
163
167
168
173
179
184
187
189
193
195
199
203
210
213
216
248
258
259
261
263
268
270
282
286
291
298
300
315
332
343
351
363
365
367
386
422
432
443
457
459
474
477
479
503
508
538
543
561
567
699
717
734
884
20.2
26.3
27.2
28.9
31.9
38.9
41.8
46.4
49.6
50.1
50.5
56.5
58
58.6
61.2
64
64.5
65.7
69.7
74.2
79
80
82.1
85.8
88.8
88.9
95.9
96.5
97.5
99.1
99.2
100
101
103
104
106
108
116
118
123
126
130
131
135
143
144
152
153
160
161
163
172
175
177
183
188
195
200
206
214
222
237
238
256
263
271
276
278
283
286
289
312
315
326
327
328
380
382
398
415
433
483
499
583
626
23.5
23.9
24.5
26.5
27.4
28.4
29.4
31.8
38.4
39.1
42
45.4
48.1
49.1
54.8
58.4
65.5
66.5
72.6
73.8
75
77.4
78.1
79.3
80
80.7
80.8
83.2
83.7
89
89.1
91
91.5
92.9
103
105
110
120
126
148
150
156
164
178
260
285

[truncated: 4 more sheets: Figure S2F, Figure S3A, Figure S4G, Figure S4H]
